# Supplementary material for: Honeysuckle as a Bio-Enhancer in Monascus purpureus Fermentation: Synergistic Improvement of Monacolin K Yield and Flavor Complexity
Source: Foods. 2026 Feb 4;15(3):560. doi: 10.3390/foods15030560 (PMC12897098; doi:10.3390/foods15030560)
Supplement: Supplementary file 1 [file foods-15-00560-s001.zip]

Archive with 1 entries (1 files):
- foods-4095195-supplementary.pdf
